# Supplementary material for: A comparative study of autogenous, allograft and artificial bone substitutes on bone regeneration and immunotoxicity in rat femur defect model
Source: Regen Biomater. 2020 Sep 30;8(1):rbaa040. doi: 10.1093/rb/rbaa040 (PMC7947581; doi:10.1093/rb/rbaa040)
Supplement: rbaa040_Supplementary_Data [file rbaa040_supplementary_data.zip]

Archive with 2 entries (2 files):
- Revised support information.docx
- Response to Referee.docx
